# Supplementary material for: Clinical efficacy of osimertinib in EGFR-mutant non-small cell lung cancer with distant metastasis
Source: BMC Cancer. 2022 Jun 14;22:654. doi: 10.1186/s12885-022-09741-8 (PMC9195197; doi:10.1186/s12885-022-09741-8)
Supplement: Supplementary file 2 — Additional file 2. Supplementary data. [file 12885_2022_9741_MOESM2_ESM.xlsx]

## Sheet: Supplementary data
No	Sex	Age	smoking status	PS	TKI	response	stage	PFS(months)	Censored(PFS)	OS(months)	Censored(OS)	mutation	Pleura	Lung	Liver	Number(liver)	Adrenal	Brain	Stereotactic radiosurgery	Whole brain radiotherapy	Extraction	Bone	BMA	Denosumab	Zoledronic acid	Radiation therapy	Number
1	F	71	never	0	erlotinib	SD	Ⅳ	7.9	0	10	0	Exon19del	No	No	No		No	Yes	No	No	No	No
2	F	65	never	0	gefitinib	CR	Ⅳ	45.9	1	45.9	1	L858R	No	No	No		Yes	No				Yes	No	No	No	No	≧3
3	F	78	never	4	erlotinib	not evaluated	Recurrence	0.4	0	0.4	0	Exon19del	No	No	No		No	No				No
4	M	46	never	0	afatinib	SD	Recurrence	22.7	0	47.1	1	Exon19del	No	No	No		No	Yes	No	No	No	No
5	M	63	current	0	afatinib	PR	Ⅳ	32.5	0	49.7	1	Exon19del	Yes	Yes	No		No	No				No
6	M	68	former	0	afatinib	PR	Ⅳ	54.7	1	54.7	1	Exon19del	No	No	No		No	No				Yes	No	No	No	Yes	≧3
7	F	87	never	2	gefitinib	PR	Ⅳ	9.5	0	9.7	0	L858R	Yes	No	No		No	No				Yes	Yes	Yes	No	No	≧3
8	M	41	never	0	afatinib	SD	Recurrence	2.1	0	32.9	1	Exon19del	No	No	No		No	No				Yes	Yes	Yes	No	No	1
9	F	76	never	1	erlotinib	SD	Ⅳ	43.9	0	58.6	1	Exon19del	Yes	No	No		No	No				No
10	M	83	former	0	gefitinib	PD	Ⅳ	1.9	0	11.3	0	Exon19del	Yes	No	Yes	single	No	No				Yes	No	No	No	Yes	1
11	M	75	former	1	gefitinib	PR	Ⅳ	12.9	0	27	1	L858R	No	No	No		No	No				Yes	Yes	Yes	No	No	1
12	M	80	never	0	gefitinib	PR	Recurrence	14.4	0	16.5	0	L858R	No	No	No		No	No				No
13	M	71	former	0	gefitinib	SD	Ⅳ	4.6	0	30.1	1	L858R	No	No	No		No	Yes	Yes	No	No	No
14	F	73	never	1	afatinib	SD	Ⅳ	5.5	0	6	1	Exon19del	No	No	No		No	Yes	No	Yes	No	Yes	No	No	No	No	≧3
15	M	83	former	2	gefitinib	PD	Recurrence	1.6	0	1.8	0	L858R	Yes	No	No		No	No				No
16	M	41	former	0	afatinib	SD	Ⅳ	8.6	0	11.5	0	Exon19del	Yes	No	No		No	Yes	No	Yes	No	Yes	No	No	No	No	1
17	F	73	never	1	afatinib	not evaluated	Ⅳ	3	0	53.5	0	Exon19del	No	No	No		No	Yes	Yes	No	No	No
18	M	83	never	1	gefitinib	not evaluated	Recurrence	0.4	0	0.5	1	Exon19del	No	No	No		No	No				Yes	No	No	No	No	1
19	F	39	former	1	afatinib	PR	Recurrence	20.5	0	24.7	0	Exon19del	No	No	No		No	Yes	No	Yes	No	Yes	No	No	No	No	1
20	F	67	never	0	erlotinib	SD	Recurrence	10.4	0	51.3	0	L858R	No	No	No		No	Yes	Yes	No	No	No
21	F	66	never	3	erlotinib	PD	Recurrence	1.8	0	1.9	0	L858R	No	No	No		No	No				No
22	F	70	never	0	gefitinib	PR	Recurrence	59.9	0	62.4	0	Exon19del	No	No	No		Yes	No				No
23	F	77	never	0	gefitinib	PR	Recurrence	29.4	0	62.1	1	L858R	No	Yes	No		No	No				Yes	Yes	Yes	No	No	≧3
24	F	77	never	1	erlotinib	PR	Recurrence	15.8	0	18.8	0	Exon19del	No	No	No		No	No				No
25	F	57	former	0	erlotinib	PR	Recurrence	12.1	0	32.8	0	Exon19del	No	No	No		No	No				No
26	F	77	never	0	erlotinib	SD	Recurrence	21.6	0	40.9	1	Exon19del	No	No	No		No	No				No
27	M	73	former	0	afatinib	PR	Recurrence	12.2	0	55.8	0	Exon19del	No	No	No		Yes	No				Yes	Yes	Yes	No	Yes	2
28	F	76	current	0	gefitinib	PD	Recurrence	0.7	0	1.6	0	Exon19del	No	No	No		No	No				No
29	F	76	never	0	afatinib	SD	Ⅳ	8	0	36.2	1	Exon19del	No	No	No		No	Yes	No	No	No	Yes	Yes	Yes	No	No	2
30	M	66	never	0	erlotinib	CR	Recurrence	14	0	63.5	1	L858R	No	No	No		No	No				No
31	F	54	current	0	afatinib	SD	Ⅳ	12.9	0	21.3	1	Exon19del	Yes	Yes	No		No	No				Yes	No	No	No	Yes	2
32	M	57	never	0	gefitinib	SD	Ⅳ	13.1	0	57.2	1	Exon19del	Yes	No	No		No	Yes	Yes	No	No	No
33	F	71	never	1	gefitinib	PR	Ⅳ	3.8	0	57.5	0	L858R	No	No	No		No	No				Yes	Yes	Yes	No	Yes	2
34	M	73	current	0	gefitinib	PR	Recurrence	27	1	42.6	1	L858R	No	Yes	No		No	No				No
35	F	65	current	2	afatinib	SD	Ⅳ	8	0	26.2	0	Exon19del	No	No	No		Yes	Yes	Yes	No	No	Yes	Yes	Yes	No	Yes	2
36	F	60	never	3	erlotinib	PR	Ⅳ	16	0	48.2	0	Exon19del	No	No	No		No	No				Yes	Yes	Yes	No	Yes	2
37	M	85	former	0	gefitinib	PR	Ⅳ	4.6	0	24	1	L858R	No	No	No		No	No				Yes	No	No	No	No	1
38	F	74	never	0	gefitinib	not evaluated	Recurrence	2.5	0	59.8	0	Exon19del	No	No	No		No	No				No
39	F	68	never	0	erlotinib	SD	Ⅳ	9.8	0	24.9	0	L858R	Yes	No	No		No	No				No
40	F	65	never	1	gefitinib	SD	Ⅳ	12.7	0	37.8	1	L858R	No	No	No		No	No				Yes	Yes	Yes	No	Yes	≧3
41	M	65	current	1	erlotinib	SD	Ⅳ	14.6	0	31.2	0	L858R	Yes	No	Yes	multiple	No	No				Yes	Yes	Yes	No	No	≧3
42	F	85	never	1	gefitinib	PR	Ⅳ	10	0	12.8	1	L858R	Yes	No	No		No	No				No
43	F	65	never	0	erlotinib	PR	Ⅳ	13.3	0	68.1	1	L858R	Yes	No	No		No	No				No
44	F	51	never	2	erlotinib	PD	Ⅳ	5.7	0	24.5	0	Exon19del	Yes	Yes	No		No	Yes	No	Yes	No	Yes	No	No	No	No	≧3
45	F	72	never	0	erlotinib	SD	Ⅳ	14.6	0	43.5	1	Exon19del	Yes	Yes	No		No	No				No
46	F	70	never	0	erlotinib	PR	Ⅳ	5.7	0	47.6	0	L858R	No	No	No		No	No				No
47	M	68	never	0	afatinib	PR	Recurrence	43.4	1	43.4	1	Exon19del	No	No	No		No	No				No
48	M	26	never	1	erlotinib	PR	Ⅳ	15.6	0	39.5	0	L858R	Yes	No	No		No	No				No
49	F	69	former	0	gefitinib	CR	Ⅳ	34.6	0	38.6	0	Exon19del	Yes	No	No		No	No				No
50	F	51	former	3	erlotinib	PD	Ⅳ	5.7	0	26.2	1	L858R	No	No	No		No	No				Yes	Yes	Yes	Yes	Yes	≧3
51	M	61	current	0	afatinib	PR	Ⅳ	7.5	0	63.8	1	Exon19del	No	Yes	No		No	Yes	No	No	No	No
52	M	52	never		erlotinib	SD	Recurrence	6.8	0	28.2	0	L858R	No	No	No		No	No				Yes	No	No	No	Yes	1
53	F	72	never	2	gefitinib	PD	Recurrence	2.6	0	3.8	0	L858R	Yes	No	No		No	No				Yes	Yes	Yes	No	No	2
54	F	66	never	0	erlotinib	CR	Recurrence	30.6	0	44	1	L858R	No	Yes	No		No	No				No
55	F	74	former	0	erlotinib	PD	Ⅳ	4.7	0	16.4	1	Exon19del	Yes	No	Yes	multiple	No	No				Yes	Yes	Yes	No	Yes	1
56	M	74	never	0	erlotinib	SD	Recurrence	12.2	0	30.4	1	Exon19del	No	No	No		No	No				No
57	F	71	never	0	gefitinib	not evaluated	Ⅳ	0.9	0	53.9	1	Exon19del	Yes	No	No		No	No				Yes	No	No	No	No	≧3
58	M	53	former	0	gefitinib	PR	Ⅳ	9.8	0	18.4	0	Exon19del	Yes	No	No		No	No				Yes	Yes	Yes	No	No	2
59	M	55	never	2	erlotinib	PR	Ⅳ	7.2	0	44	1	Exon19del	Yes	Yes	No		No	No				No
60	M	69	former	0	erlotinib	PR	Ⅳ	10.7	0	42.4	1	L858R	No	No	No		No	No				Yes	Yes	Yes	No	Yes	≧3
61	F	68	never	0	gefitinib	SD	Ⅳ	9.1	0	36.5	1	Exon19del	No	No	No		No	No				Yes	Yes	Yes	No	No	≧3
62	F	59	never	2	afatinib	PR	Ⅳ	5.6	0	16.7	0	Exon19del	Yes	No	Yes	multiple	No	No				Yes	Yes	Yes	No	Yes	≧3
63	M	58	former		afatinib	PR	Ⅳ	16.1	0	39.5	1	Exon19del	No	No	No		No	No				Yes	Yes	Yes	No	No	≧3
64	M	74	never	1	afatinib	PR	Ⅳ	17.4	0	25.4	0	Exon19del	Yes	Yes	Yes	single	Yes	No				Yes	Yes	No	Yes	Yes	≧3
65	M	80	former	3	gefitinib	PR	Ⅳ	3.7	0	4.4	0	Exon19del	Yes	Yes	No		No	Yes	No	Yes	No	No
66	M	80	never	0	gefitinib	PR	Ⅳ	35.1	0	36.7	0	L858R	Yes	No	No		No	No				No
67	M	81	former	0	gefitinib	PR	Ⅳ	4.4	0	42.9	1	L858R	No	No	No		Yes	No				Yes	Yes	No	Yes	No	≧3
68	M	68	current	0	gefitinib	PD	Ⅳ	1.4	0	1.8	0	L858R	Yes	No	Yes	single	No	No				No
69	F	68	never	3	erlotinib	PR	Ⅳ	12.1	0	20.1	0	L858R	Yes	No	No		Yes	Yes	No	Yes	No	Yes	Yes	No	Yes	No	≧3
70	F	30	never	1	erlotinib	PR	Ⅳ	7	0	16.2	0	Exon19del	No	No	Yes	multiple	No	Yes	No	Yes	No	Yes	Yes	No	Yes	No	≧3
71	M	64	current	4	afatinib	PD	Ⅳ	1	0	3.4	0	L858R	No	No	No		No	Yes	Yes	No	No	No
72	F	77	never	2	erlotinib	SD	Recurrence	19.9	0	21	0	L858R	No	No	Yes	single	No	No				No
73	F	78	never	1	erlotinib	PR	Ⅳ	18.1	0	19	0	L858R	No	Yes	No		No	Yes	No	Yes	No	No
74	F	70	former	1	erlotinib	SD	Ⅳ	10	0	24.1	0	L858R	Yes	No	No		No	Yes	No	No	No	Yes	Yes	No	Yes	No	≧3
75	F	69	never	0	erlotinib	PR	Ⅳ	17.7	0	33.8	0	L858R	No	Yes	No		No	No				No
76	M	65	former	1	erlotinib	PR	Ⅳ	15	0	34.4	0	Exon19del	Yes	No	No		No	Yes	No	No	No	Yes	Yes	No	Yes	No	≧3
77	F	74	never	0	erlotinib	PR	Ⅳ	8.7	0	30.2	0	L858R	No	No	No		No	Yes	Yes	No	Yes	No
78	M	64	former	2	afatinib	PR	Ⅳ	20	0	51.1	0	Exon19del	No	Yes	No		Yes	No				Yes	Yes	No	Yes	Yes	≧3
79	M	70	former	0	afatinib	CR	Recurrence	50.3	1	50.3	1	Exon19del	No	No	No		No	Yes	Yes	No	Yes	No
80	M	67	current	0	afatinib	PR	Ⅳ	11.6	0	41	1	L858R	No	No	No		No	Yes	No	Yes	No	No
81	F	59	never	0	afatinib	PR	Ⅳ	22	0	51.9	0	L858R	Yes	No	No		No	No				Yes	Yes	No	Yes	No	1
82	F	43	never	1	afatinib	PR	Ⅳ	26.8	0	69.2	1	Exon19del	No	No	No		No	Yes	No	No	Yes	Yes	Yes	No	Yes	No	1
83	F	70	former	0	afatinib	PR	Ⅳ	28.7	0	45.4	1	Exon19del	No	No	No		No	No				Yes	Yes	No	Yes	No	2
84	M	73	never	0	afatinib	PR	Ⅳ	12.1	0	28.7	0	Exon19del	No	Yes	No		No	No				Yes	No	No	No	No	1
85	F	62	never	1	afatinib	PR	Ⅳ	16.8	0	49.4	0	L858R	Yes	No	No		No	No				No
86	F	61	never	0	afatinib	SD	Recurrence	37.3	0	46.7	1	L858R	No	Yes	No		No	No				No
87	F	42	never	0	afatinib	PR	Ⅳ	27.2	0	28.8	0	Exon19del	No	No	No		No	No				Yes	Yes	No	Yes	Yes	≧3
88	F	45	former	1	afatinib	SD	Ⅳ	14.3	0	17	0	Exon19del	No	No	No		No	Yes	No	Yes	No	Yes	Yes	No	Yes	No	≧3
89	M	73	former	0	afatinib	SD	Recurrence	6.1	0	39	0	Exon19del	No	Yes	No		No	No				No
90	M	78		1	afatinib	PR	Ⅳ	23	0	37.8	0	Exon19del	Yes	No	No		No	No				Yes	No	No	No	No	2
91	M	67	former	0	afatinib	PR	Ⅳ	18.3	0	74.7	1	Exon19del	Yes	No	No		No	No				No
92	F	73	never	0	afatinib	CR	Ⅳ	14.9	0	52.4	0	L858R	No	No	No		Yes	No				No
93	F	72	never	3	afatinib	PR	Ⅳ	12.6	0	48.3	1	Exon19del	No	Yes	No		No	No				Yes	Yes	No	Yes	No	≧3
94	F	71	never	0	gefitinib	PR	Recurrence	24.1	0	72.8	0	Exon19del	Yes	No	No		No	No				No
95	M	76	former	3	gefitinib	PR	Ⅳ	6	0	6.6	0	L858R	Yes	No	No		No	Yes				Yes	Yes	No	Yes	No	≧3
96	M	75	current	1	afatinib	not evaluated	Ⅳ	0.3	0	2.3	0	L858R	No	No	No		No	Yes	No	Yes	No	Yes	Yes	No	Yes	No	1
97	F	85	never	2	gefitinib	SD	Recurrence	16.9	0	18.8	0	L858R	No	No	No		No	No				Yes	Yes	Yes	No	Yes	≧3
98	F	71	never	2	gefitinib	PR	Ⅳ	7.1	0	15.2	0	L858R	No	No	No		No	No				No
99	M	76	former	0	erlotinib	PR	Ⅳ	38.9	0	78.2	1	Exon19del	No	No	No		No	Yes	Yes	No	No	No
100	M	57	former	0	erlotinib	not evaluated	Ⅳ	0.4	0	0.4	0	L858R	No	No	No		No	Yes	No	No	Yes	Yes	No	No	No	No	1
101	F	87	never	1	erlotinib	not evaluated	Ⅳ	1.8	0	16.3	0	Exon19del	Yes	No	No		No	Yes	Yes	No	No	No
102	F	66	never	1	erlotinib	PR	Ⅳ	29.3	0	49.1	0	Exon19del	No	Yes	No		No	No				No
103	F	77	former	0	gefitinib	PR	Ⅳ	8.2	0	35.3	0	Exon19del	Yes	No	No		No	No				No
104	F	69	never	0	erlotinib	PR	Ⅳ	7	0	10.6	0	L858R	Yes	Yes	No		No	Yes	No	No	No	No
105	F	81	never	0	gefitinib	PR	Ⅳ	28.5	0	39.2	0	L858R	Yes	Yes	No		No	No				No
106	F	57	never	0	gefitinib	PR	Ⅳ	15.9	0	70.5	1	Exon19del	Yes	No	No		No	No				No
107	M	52	never	0	gefitinib	CR	Ⅳ	5.4	0	13	1	Exon19del	No	Yes	No		No	No				No
108	F	73	current	0	gefitinib	PR	Ⅳ	10.6	0	50	0	Exon19del	No	Yes	No		No	No				No
109	F	70		3	erlotinib	not evaluated	Ⅳ	0.7	0	3.8	0	L858R	No	Yes	No		No	Yes	No	Yes	No	Yes	No	No	No	Yes	≧3
110	F	54	former	2	erlotinib	PR	Ⅳ	15	0	30.8	0	Exon19del	No	No	No		No	Yes	No	No	No	Yes	Yes	Yes	No	Yes	≧3
111	F	72	never	1	gefitinib	PR	Ⅳ	7.2	0	68.1	1	Exon19del	Yes	No	No		No	No				Yes	Yes	Yes	No	No	1
112	F	74	never	0	gefitinib	PR	Ⅳ	66.9	1	66.9	1	L858R	Yes	No	No		No	No				No
113	M	67	never	0	gefitinib	CR	Recurrence	65.6	1	65.6	1	Exon19del	No	No	No		No	Yes	Yes	No	No	No
114	F	81	never	1	gefitinib	PR	Ⅳ	16.7	0	34.2	0	Exon19del	Yes	No	No		No	No				No
115	M	51	never	0	afatinib	not evaluated	Ⅳ	0.5	0	0.5	0	Exon19del	Yes	No	No		No	Yes	No	No	No	No
116	M	68	current	1	gefitinib	SD	Ⅳ	5.2	0	11.2	1	L858R	No	No	No		No	No				Yes	Yes	Yes	No	Yes	≧3
117	M	77	never	0	gefitinib	PR	Ⅳ	58.2	0	62.5	0	L858R	No	No	No		No	No				Yes	No	No	No	No	1
118	F	86	never	0	gefitinib	PR	Recurrence	24.6	0	35.9	1	L858R	No	No	No		No	No				No
119	M	58	current	1	erlotinib	SD	Ⅳ	14.1	0	30.1	1	Exon19del	No	No	No		No	Yes	No	No	No	Yes	Yes	Yes	No	Yes	≧3
120	F	63	never	0	gefitinib	SD	Recurrence	29.7	0	50.2	0	L858R	No	Yes	No		No	No				No
121	F	75	never	3	erlotinib	not evaluated	Ⅳ	0.2	0	0.2	0	Exon19del	No	Yes	No		No	Yes	No	No	No	Yes	Yes	Yes	No	Yes	1
122	F	57	never	4	erlotinib	SD	Recurrence	25.5	0	26.3	0	L858R	No	No	No		No	Yes	No	Yes	No	No
123	M	73	current	0	erlotinib	PR	Ⅳ	7.7	0	20.9	0	Exon19del	Yes	No	No		No	Yes	No	No	No	No
124	F	65	former	2	gefitinib	PR	Ⅳ	8.4	0	12.3	1	Exon19del	Yes	Yes	Yes	multiple	No	No				Yes	Yes	Yes	No	No	1
125	F	86	never	1	erlotinib	CR	Ⅳ	5.1	0	34.1	0	Exon19del	No	No	No		No	Yes	No	No	No	No
126	F	61	never	0	gefitinib	PD	Ⅳ	4.4	0	13.3	0	Exon19del	No	No	No		Yes	No				No
127	F	65	never	1	gefitinib	PR	Ⅳ	1.8	0	53.5	0	L858R	No	No	No		No	No				No
128	F	80	never	0	erlotinib	PR	Ⅳ	7.4	0	14.8	0	L858R	No	Yes	No		Yes	Yes	No	No	No	Yes	No	No	No	No	1
129	M	66	former	0	gefitinib	PR	Ⅳ	12.1	0	48.5	0	L858R	Yes	No	No		No	No				No
130	F	62	current	0	gefitinib	PR	Ⅳ	18.1	0	55.6	1	L858R	Yes	No	No		No	No				No
131	F	61	never	0	erlotinib	PR	Ⅳ	7.8	0	11.1	0	L858R	No	No	No		No	Yes	Yes	No	No	Yes	Yes	Yes	No	Yes	2
132	F	71	never	0	erlotinib	PR	Ⅳ	8.5	0	26.9	0	L858R	No	No	No		No	Yes	No	Yes	No	Yes	Yes	Yes	No	No	≧3
133	M	72	former	0	erlotinib	PR	Ⅳ	19.8	0	54.7	1	Exon19del	Yes	No	No		No	No				No
134	F	56	never	0	erlotinib	PR	Ⅳ	6.4	0	19.6	1	Exon19del	Yes	No	No		No	Yes	No	No	No	Yes	No	No	No	No	≧3
135	F	41	never	0	gefitinib	CR	Recurrence	52.8	1	52.8	1	L858R	No	Yes	No		No	No				Yes	Yes	Yes	No	No	2
136	F	46	never	0	gefitinib	PR	Ⅳ	18.4	0	34.2	0	L858R	No	No	No		No	No				No
137	F	77	former	1	erlotinib	PR	Ⅳ	6.5	0	25.8	0	L858R	Yes	No	Yes	multiple	No	No				Yes	Yes	Yes	No	Yes	≧3
138	M	80	former	0	gefitinib	PR	Ⅳ	1.2	1	1.2	1	Exon19del	No	No	No		No	No				Yes	No	No	No	Yes	2
139	M	73	former	0	gefitinib	PR	Ⅳ	15	0	25.4	0	Exon19del	Yes	No	No		No	No				Yes	Yes	Yes	No	No	≧3
140	M	78	former	0	erlotinib	SD	Ⅳ	6	0	8.5	0	L858R	No	Yes	No		Yes	Yes	Yes	No	No	Yes	Yes	Yes	No	No	≧3
141	F	76	never	0	gefitinib	CR	Recurrence	48.7	0	48.7	1	Exon19del	No	Yes	No		No	No				No
142	M	81	never	1	gefitinib	not evaluated	Ⅳ	1.2	0	7.1	0	Exon19del	Yes	Yes	No		No	Yes	No	No	No	Yes	No	No	No	No	≧3
143	F	74	never	0	erlotinib	PR	Recurrence	5.5	0	21.3	0	L858R	No	Yes	No		No	Yes	No	No	No	Yes	Yes	Yes	No	No	≧3
144	M	64	current	0	gefitinib	PR	Ⅳ	8.6	0	13.7	0	Exon19del	No	No	No		No	No				Yes	No	No	No	No	1
145	M	76	former	0	erlotinib	PR	Ⅳ	39	0	78.2	1	Exon19del	No	No	No		No	Yes	Yes	No	No	No
146	M	65	former	0	erlotinib	PR	Ⅳ	14.7	0	16.1	0	Exon19del	Yes	No	No		No	No				No
147	M	71	current	2	gefitinib	PR	Ⅳ	9	0	32.9	0	L858R	No	No	No		No	No				Yes	No	No	No	Yes	1
148	F	84	never	2	erlotinib	SD	Ⅳ	10.2	0	10.2	0	L858R	Yes	No	No		No	Yes	No	No	No	Yes	Yes	Yes	No	Yes	1
149	F	68	never	1	gefitinib	PR	Ⅳ	6.1	0	17.6	0	Exon19del	No	Yes	No		No	No				No
150	M	68	current	0	gefitinib	PR	Ⅳ	12.4	0	40.9	1	Exon19del	No	No	No		No	No				No
151	F	74	never	1	gefitinib	PR	Ⅳ	10.8	0	39.9	1	L858R	Yes	Yes	No		No	No				Yes	No	No	No	No	1
152	F	80	never	0	gefitinib	PR	ⅢA	28.8	0	39.8	1	L858R	No	No	No		No	No				No
153	F	63	former	0	erlotinib	PR	Ⅳ	2.9	0	17.8	0	L858R	No	No	No		No	Yes	Yes	No	No	No
154	F	81	never	0	erlotinib	PR	Recurrence	7.1	0	8.9	0	L858R	No	Yes	No		No	Yes	No	No	No	Yes	No	No	No	No	≧3
155	F	73	never	0	erlotinib	PR	Ⅳ	7.1	0	16.4	0	L858R	No	Yes	Yes	multiple	Yes	Yes	No	No	No	Yes	No	No	No	No	≧3
156	F	59	never	1	erlotinib	SD	Ⅳ	9.2	0	11	0	L858R	Yes	No	No		No	Yes	No	No	No	No
157	F	58	never	0	gefitinib	CR	Recurrence	37.8	1	37.8	1	Exon19del	No	No	No		No	No				No
158	F	75	never	0	gefitinib	CR	Recurrence	57.5	0	94.6	1	Exon19del	No	No	No		No	No				Yes	Yes	No	Yes	No	1
159	F	55	former	0	gefitinib	SD	Recurrence	9	0	39.3	0	Exon19del	No	Yes	No		No	Yes	Yes	No	No	No
160	M	83	former	1	gefitinib	not evaluated	Ⅳ	1.2	0	2.1	0	L858R	Yes	No	No		No	No				No
161	M	73	former	0	gefitinib	PD	Ⅳ	4.1	0	11.6	0	L858R	Yes	No	No		No	No				No
162	M	79	former	3	gefitinib	SD	Recurrence	4	0	8.3	0	Exon19del	Yes	No	No		No	No				No
163	M	55	former	1	afatinib	PD	Ⅳ	2.1	0	7.2	0	Exon19del	No	No	No		No	No				Yes	Yes	No	Yes	No	≧3
164	M	82	former	2	gefitinib	PR	Ⅳ	14.2	0	14.2	0	L858R	No	No	No		No	Yes	No	Yes	No	Yes	Yes	No	Yes	No	1
165	M	73	former	0	gefitinib	CR	Recurrence	26.4	0	40.9	0	L858R	No	Yes	No		No	No				No
166	F	75	never	1	erlotinib	not evaluated	Ⅳ	1.4	0	8.8	0	L858R	Yes	No	No		No	No				No
167	F	68	former	0	gefitinib	PD	Ⅳ	9.6	0	50	0		Yes	No	No		No	No				Yes	Yes	No	Yes	No	≧3
168	F	85	never	0	gefitinib	PR	Recurrence	2.8	0	21.1	0	L858R	No	No	No		No	No				No
169	F	86	never	4	gefitinib	PR	Ⅳ	15.6	1	15.6	1	L858R	No	No	No		No	Yes	Yes	No	No	No
170	M	84	current	1	gefitinib	SD	ⅢB	6.1	0	6.5	0	L858R	No	No	No		No	No				No
171	F	77	never	0	gefitinib	CR	ⅢA	28.9	0	49.5	1	Exon19del	No	No	No		No	No				No
172	F	80	former	0	gefitinib	PR	Ⅳ	6.6	0	25.2	0	L858R	No	No	No		No	Yes	No	No	No	No
173	M	78	former	1	erlotinib	PR	Ⅳ	7.6	0	11.3	0	Exon19del	No	Yes	Yes	multiple	Yes	Yes	No	No	No	Yes	No	No	No	No	≧3
174	F	75	never	1	erlotinib	PR	Ⅳ	11.6	0	20.2	0	L858R	Yes	No	No		No	No				No
175	F	79	never	0	erlotinib	PR	Ⅳ	14.7	0	21.6	0	L858R	No	No	No		No	Yes	Yes	No	No	No
176	F	74	former	1	erlotinib	PR	Ⅳ	26.6	0	36.7	0	L858R	Yes	No	No		No	Yes	No	No	No	No
177	F	57	never	2	afatinib	PR	Ⅳ	13.4	0	22.4	1	Exon19del	No	No	No		No	Yes	No	No	Yes	No
178	M	77	never	0	afatinib	SD	Ⅳ	9.1	0	36.9	0	Exon19del	Yes	No	No		No	Yes	Yes	No	No	No
179	F	56	former	0	afatinib	SD	Ⅳ	32.4	0	54.2	1	Exon19del	No	Yes	No		No	No				No
180	F	74		1	afatinib	PR	Ⅳ	21.6	0	45	1	L858R	Yes	No	No		No	No				No
181	F	65	never	0	afatinib	CR	Recurrence	49.8	0	49.8	1	L858R	No	No	No		No	Yes	Yes	No	No	No
182	M	75	never	0	afatinib	SD	Ⅳ	12.5	0	51.2	1	Exon19del	Yes	No	No		No	No				No
183	F	69	former	1	afatinib	PD	Recurrence	5.5	0	42.5	1	L858R	No	No	No		No	Yes	Yes	No	No	No
184	F	79	never	0	afatinib	CR	Recurrence	36.3	0	36.3	1	Exon19del	No	No	No		Yes	No				No
185	M	78	former	0	afatinib	SD	Recurrence	37	0	38.3	1	Exon19del	No	No	No		No	No				Yes	No	No	No	No	1
186	F	65	never	0	afatinib	PD	Ⅳ	4	0	7.4	0	Exon19del	No	No	No		No	Yes	Yes	No	No	No
187	F	77	never	0	erlotinib	SD	ⅢB	5.5	0	69.7	1	Exon19del	No	No	No		No	No				No
188	M	72	former	2	erlotinib	PR	Ⅳ	4.7	1	11.8	0	L858R	No	No	No		No	Yes	No	Yes	Yes	No
189	F	81	never	0	gefitinib	not evaluated	Ⅳ	5.1	0	11.2	0	L858R	Yes	Yes	No		No	No				No
190	F	80	never	1	gefitinib	SD	Ⅳ	62.2	1	62.2	1	Exon19del	No	No	No		No	No				Yes	Yes	No	Yes	No	1
191	F	76	never	0	gefitinib	PD	Recurrence	3.8	0	9.3	0	Exon19del	No	Yes	Yes	single	No	No				Yes	No	No	No	No	1
192	F	61	former	0	gefitinib	PR	Recurrence	37.7	0	52.4	1	L858R	No	No	No		No	No				No
193	F	75	never	1	gefitinib	SD	Ⅳ	7.5	0	15.7	0	L858R	Yes	No	No		No	No				No
194	M	86	former	0	gefitinib	SD	Ⅳ	8.5	0	9.9	0	Exon19del	Yes	No	No		No	No				No
195	M	82		0	gefitinib	not evaluated	Recurrence	1.4	1	46.6	0	L858R	No	No	No		No	No				No
196	F	85	never	0	gefitinib	PR	Recurrence	8.2	0	46.2	0	L858R	No	No	No		No	No				No
197	M	82	never	1	gefitinib	PR	Ⅳ	10.4	0	14.6	0	L858R	No	No	No		No	No				Yes	No	No	No	No	1
198	F	78	never	1	gefitinib	SD	Ⅳ	10.1	0	42	1	L858R	Yes	No	No		No	No				No
199	F	79	never	0	gefitinib	PR	Ⅳ	9.4	0	11.5	0	L858R	Yes	No	No		Yes	No				Yes	No	No	No	No	≧3
200	F	78	never	0	gefitinib	SD	Ⅳ	19.3	0	56.1	1	L858R	Yes	No	No		No	No				No
201	F	80	never	0	gefitinib	PR	ⅢA	4.2	0	26.5	0	Exon19del	No	No	No		No	No				No
202	F	77	never	0	gefitinib	PR	Recurrence	14.4	0	30.2	0	L858R	Yes	No	No		No	No				No
203	M	81	former	0	gefitinib	PD	Recurrence	5	0	50	1	Exon19del	Yes	No	No		No	No				No
204	M	78	former	0	gefitinib	PR	Ⅳ	26.6	0	32	0	L858R	Yes	No	No		No	No				No
205	F	81	never	0	gefitinib	PR	ⅢA	17.8	1	32.9	0	Exon19del	No	No	No		No	No				No
206	M	32	current	2	afatinib	PR	Ⅳ	20.9	0	46.7	0	Exon19del	No	No	No		No	No				Yes	No	No	No	Yes	≧3
207	M	62	current	0	afatinib	PR	Ⅳ	15.1	0	56.2	1	Exon19del	No	No	No		No	No				Yes	Yes	No	Yes	No	1
208	M	65	former	0	afatinib	PR	Recurrence	5.9	0	7.4	0	Exon19del	No	Yes	No		No	No				Yes	No	No	No	No	≧3
209	F	74	never	0	afatinib	CR	Recurrence	44.8	0	52.3	1	Exon19del	Yes	No	No		No	No				No
210	F	50	never	0	afatinib	SD	Recurrence	6	0	22.4	0	Exon19del	No	No	No		No	No				No
211	M	46	current	1	afatinib	PD	Ⅳ	2.1	0	13.5	0	Exon19del	No	No	No		No	No				Yes	Yes	No	Yes	No	1
212	F	78	never	1	afatinib	PD	Ⅳ	1.8	0	43.1	1	Exon19del	Yes	Yes	Yes	single	No	No				Yes	No	No	No	No	2
213	M	62	current	1	afatinib	PR	Ⅳ	7.1	0	13.2	0	L858R	Yes	No	No		No	No				No
214	M	68	never	0	erlotinib	CR	Recurrence	46	1	46	1	L858R	No	No	No		No	No				No
215	F	41	never	1	erlotinib	PR	Recurrence	7.7	0	16.9	0	L858R	Yes	No	No		No	No				No
216	F	73	never	0	erlotinib	PR	Ⅳ	10.1	0	41.2	0	L858R	Yes	Yes	No		No	No				Yes	No	No	No	No	1
217	M	80	never	0	erlotinib	CR	Ⅳ	36.6	0	51	0	Exon19del	No	Yes	No		No	Yes	No	Yes	No	No
218	F	69	never	0	erlotinib	SD	Ⅳ	6.2	0	7.5	0	L858R	Yes	No	No		No	No				No
219	F	77	never	2	erlotinib	PR	Ⅳ	22.8	0	54.8	0	L858R	No	No	No		No	Yes	Yes	No	No	No
220	F	79	never	2	erlotinib	PR	Ⅳ	11.9	0	48.1	0	L858R	Yes	No	No		Yes	No				No
221	F	76	never	0	erlotinib	CR	ⅢA	67.7	1	67.7	1	Exon19del	No	No	No		No	No				No
222	F	80	never	0	erlotinib	CR	Ⅳ	49.1	0	62.4	0	Exon19del	Yes	No	No		No	No				No
223	M	69	never	1	erlotinib	PD	Ⅳ	1	0	52.7	0	L858R	Yes	No	No		No	No				No
224	M	72	current	0	erlotinib	PD	Ⅳ	1.3	0	4.1	0	L858R	No	Yes	No		Yes	Yes	No	No	No	No
225	F	75	never	0	erlotinib	PR	Recurrence	14.2	0	30.4	0	L858R	Yes	No	No		No	No				No
226	F	69	never	0	erlotinib	PR	ⅢB	18.4	0	60.6	1	L858R	No	No	No		No	No				No
227	F	69	never	3	erlotinib	SD	Ⅳ	1.8	0	1.8	0	Exon19del	No	No	No		Yes	No				Yes	Yes	No	Yes	No	≧3
228	M	71	former	1	erlotinib	SD	Ⅳ	8	0	18.7	0	Exon19del	Yes	No	No		No	No				No
229	F	38	never	3	erlotinib	PR	Ⅳ	2.6	0	9.3	0	Exon19del	No	No	Yes	single	No	No				Yes	Yes	No	Yes	No	1
230	M	68	former	1	erlotinib	SD	Ⅳ	20.6	1	40.7	1	Exon19del	No	No	No		No	Yes	Yes	No	No	Yes	Yes	Yes	No	Yes	≧3
231	M	63	current	0	erlotinib	PR	Ⅳ	16.6	0	40.4	1	L858R	No	Yes	No		No	No				No
232	F	86	never	1	erlotinib	SD	Recurrence	7.6	0	26.8	0	L858R	No	Yes	No		No	No				No
233	M	68	former	0	erlotinib	PR	Recurrence	17	0	61.2	0	L858R	No	No	Yes	single	No	No				Yes	Yes	Yes	No	No	1
234	F	75	never	0	erlotinib	PR	Recurrence	29.4	0	66.2	0	Exon19del	No	No	Yes	multiple	No	No				Yes	Yes	No	Yes	No	1
235	F	77	never	0	erlotinib	PR	Ⅳ	11.4	0	11.4	0	Exon19del	No	Yes	No		No	No				Yes	Yes	No	Yes	No	2
236	F	71	never	2	erlotinib	SD	Recurrence	4.6	0	4.6	0	L858R	Yes	No	No		No	No				No
237	M	79	former	1	erlotinib	PR	Ⅳ	21.5	0	26.2	0	L858R	No	Yes	No		No	No				No
238	F	75	never	0	erlotinib	PR	ⅢB	10.3	0	52.2	1	L858R	No	No	No		No	No				No
239	F	76	never	1	osimertinib	PR	Ⅳ	19.8	0	33.7	1	Exon19del	Yes	No	No		No	No				Yes	No	No	No	No	1
240	F	66	never	0	osimertinib	PR	Ⅳ	22.5	1	22.5	1	Exon19del	Yes	No	No		No	No				No
241	F	54	never	1	osimertinib	SD	Ⅳ	17.1	0	30.2	1	L858R	No	No	No		No	Yes	No	No	Yes	No
242	F	81	never	1	osimertinib	PR	Ⅳ	14.5	0	19.6	0	Exon19del	Yes	No	No		No	No				No
243	M	69	former	2	osimertinib	PR	Recurrence	17.5	1	17.5	1	Exon19del	No	No	No		No	Yes	No	No	No	No
244	F	58	never	0	osimertinib	PR	Ⅳ	27.6	1	27.6	1	Exon19del	No	No	No		No	No				Yes	Yes	Yes	No	Yes	≧3
245	F	72	never	0	osimertinib	SD	Ⅳ	18.6	1	18.6	1	Exon19del	No	Yes	No		No	No				No
246	F	67	never	0	osimertinib	SD	Ⅳ	19.9	1	19.9	1	L858R	No	No	No		No	No				No
247	M	70	never	0	osimertinib	PD	Recurrence	1.1	1	35.4	1	Exon19del	No	No	No		No	No				Yes	Yes	Yes	No	Yes	2
248	F	70	never	0	osimertinib	SD	Recurrence	29.8	1	29.8	1	L858R	No	No	No		No	No				Yes	Yes	Yes	No	No	2
249	F	65	never	0	osimertinib	CR	Recurrence	35.1	1	35.1	1	Exon19del	No	No	No		No	Yes	No	No	No	No
250	M	79	former	0	osimertinib	PR	Ⅳ	33.3	1	33.3	1	Exon19del	Yes	No	No		No	No				No
251	F	83	never	1	osimertinib	PR	Ⅳ	5.5	1	5.5	1	L858R	Yes	No	No		No	No				No
252	M	54	never	2	osimertinib	PR	Ⅳ	32.6	1	32.6	1	Exon19del	No	No	No		No	Yes	No	No	No	Yes	Yes	Yes	No	Yes	2
253	M	61	never	1	osimertinib	PR	Ⅳ	10.3	0	10.9	1	L858R	No	No	No		No	Yes	No	No	No	Yes	No	No	No	No	≧3
254	F	63	never	0	osimertinib	PR	ⅢB	21.6	1	21.6	1	Exon19del	No	No	No		No	No				No
255	M	67	never	0	osimertinib	PR	Ⅳ	20.4	1	20.4	1	Exon19del	No	Yes	No		No	No				Yes	No	No	No	No	2
256	F	60	never	2	osimertinib	PR	Ⅳ	18.3	1	18.3	1	Exon19del	No	Yes	No		No	No				Yes	Yes	Yes	No	Yes	1
257	F	44	never	0	osimertinib	PR	Ⅳ	16.7	1	16.7	1	Exon19del	Yes	No	No		No	No				Yes	No	No	No	No	1
258	M	70	former	3	osimertinib	PD	Ⅳ	1	0	3.1	1	Exon19del	No	No	No		No	No				Yes	Yes	Yes	No	Yes	≧3
259	F	80	never	1	osimertinib	not evaluated	Ⅳ	0.6	0	0.6	0	L858R	Yes	No	No		No	No				No
260	F	72	never	1	osimertinib	PR	Recurrence	13.2	1	13.2	1	L858R	No	Yes	No		No	No				Yes	No	No	No	No	≧3
261	F	59	former	0	osimertinib	PR	Recurrence	18.6	1	18.6	1	Exon19del	No	No	No		No	Yes	Yes	No	No	No
262	F	76	never	0	osimertinib	PR	Recurrence	15.3	1	15.3	1	Exon19del	No	Yes	No		No	No				No
263	F	77	never	0	osimertinib	PR	Recurrence	9	1	9	1	L858R	No	No	No		No	No				No
264	F	68	never	1	osimertinib	PR	Ⅳ	6.3	1	6.3	1	L858R	Yes	No	No		Yes	No				Yes	Yes	Yes	No	Yes	≧3
265	M	85	never	0	osimertinib	SD	Recurrence	16.3	0	24.6	1	L858R	No	No	No		No	Yes				Yes	Yes	Yes	No	No	1
266	M	80	never	0	osimertinib	PR	Recurrence	10.5	1	10.5	1	Exon19del	Yes	No	No		No	No				No
267	F	62	current	2	osimertinib	PR	Ⅳ	9.4	1	9.4	1	L858R	No	No	No		No	Yes	Yes	No	No	No
268	F	56	never	0	osimertinib	PR	Recurrence	8	1	8	1	Exon19del	No	No	No		No	Yes	No	No	No	No
269	M	79	former	2	osimertinib	PR	Ⅳ	13.3	0	14.1	0	L858R	No	Yes	Yes	multiple	Yes	No				Yes	No	No	No	No	≧3
270	F	76	former	0	osimertinib	PR	Ⅳ	17.5	1	17.5	1	Exon19del	No	Yes	No		No	No				No
271	F	81		3	osimertinib	not evaluated	Recurrence	0.6	0	0.9	0	L858R	No	Yes	No		No	No				Yes	No	No	No	No	2
272	M	67	never	0	osimertinib	PR	Ⅳ	8.5	0	17.4	1	Exon19del	No	Yes	No		No	Yes	No	Yes	No	No
273	M	72	current	1	osimertinib	PR	Ⅳ	22.9	1	22.9	1	Exon19del	Yes	No	No		No	No				No
274	F	59	never	0	osimertinib	PR	Ⅳ	16.2	1	16.2	1	L858R	No	Yes	No		No	No				Yes	No	No	No	No	≧3
275	F	79	never	2	osimertinib	SD	Ⅳ	5.2	0	7.7	0	L858R	Yes	No	Yes	multiple	No	No				Yes	Yes	No	Yes	Yes	≧3
276	M	51	never	0	osimertinib	SD	Ⅳ	15.5	0	17.4	1	L858R	No	No	No		No	No				Yes	Yes	No	Yes	No	1
277	F	67	never	0	osimertinib	CR	Ⅳ	33.5	1	33.5	1	L858R	No	No	No		No	No				No
278	F	75	never	0	osimertinib	not evaluated	Ⅳ	2.8	1	14.2	1	L858R	No	Yes	No		No	No				No
279	F	81	never	0	osimertinib	SD	Ⅳ	24.2	1	24.2	1	L858R	Yes	No	No		No	No				No
280	F	68	never	2	osimertinib	PR	Recurrence	12.1	0	17.9	0	L858R	No	No	No		No	Yes	No	Yes	No	No
281	F	82	never	1	osimertinib	PD	Ⅳ	1.5	0	1.9	0	L858R	Yes	No	No		No	No				No
282	F	85	former	0	osimertinib	PR	Ⅳ	26.9	1	26.9	1	L858R	Yes	Yes	No		No	No				No
283	M	74	current	0	osimertinib	SD	Ⅳ	9.4	0	20.4	0	Exon19del	Yes	Yes	Yes	multiple	No	No				Yes	No	No	No	Yes	1
284	F	92	never	1	osimertinib	PR	Ⅳ	31.2	1	31.2	1	Exon19del	No	No	No		No	No				Yes	Yes	No	Yes	No	2
285	F	83	current	2	osimertinib	PD	Ⅳ	3.4	0	5.2	0	L858R	Yes	No	Yes	multiple	No	Yes	No	No	No	No
286	M	87	former	0	osimertinib	SD	Ⅳ	7.8	0	10.3	0	Exon19del	Yes	No	No		No	No				No
287	M	72	never	0	osimertinib	PR	Ⅳ	16.5	1	16.5	1	L858R	No	No	No		No	Yes	Yes	No	No	Yes	Yes	No	Yes	Yes	≧3
288	F	66	never	1	osimertinib	PR	Ⅳ	19.7	0	29.5	1	L858R	No	No	No		No	Yes	No	Yes	No	Yes	Yes	No	Yes	No	≧3
289	M	69	former	0	osimertinib	not evaluated	Recurrence	35.3	1	35.3	1	L858R	No	No	No		No	No				No
290	F	72	never	0	osimertinib	PD	Ⅳ	3.7	0	10.9	0	Exon19del	Yes	No	No		No	No				No
291	F	85	never	1	osimertinib	not evaluated	Ⅳ	3	1	3	1	Exon19del	Yes	No	No		No	Yes	No	Yes	No	Yes	Yes	No	Yes	Yes	≧3
292	F	75	never	0	osimertinib	PR	Ⅳ	8.8	1	8.8	1	Exon19del	No	No	No		No	No				No
293	M	79	former	1	osimertinib	SD	Ⅳ	2.2	0	2.7	0	L858R	No	No	No		No	Yes	No	No	No	Yes	No	No	No	No	≧3
294	F	61	never	0	osimertinib	PR	Ⅳ	8.7	1	8.7	1	L858R	No	Yes	No		No	No				No
295	F	85	never	1	osimertinib	PR	Ⅳ	8.5	1	8.5	1	Exon19del	Yes	Yes	No		No	No				No
296	F	71	current	0	osimertinib	PR	Ⅳ	9.8	1	9.8	1	Exon19del	No	No	Yes	multiple	No	Yes	No	Yes	No	Yes	Yes	No	Yes	No	≧3
297	M	80	former	0	osimertinib	not evaluated	Ⅳ	8.1	1	8.1	1	L858R	Yes	No	No		No	No				Yes	No	No	No	No	1
298	F	76	never	1	osimertinib	SD	Ⅳ	7.6	0	9.8	0	L858R	Yes	No	No		Yes	No				No
299	F	82	never	3	osimertinib	PR	Ⅳ	8.4	0	30.7	0	Exon19del	Yes	No	No		No	No				No		No	Yes	Yes	≧3
300	M	75	former	0	osimertinib	PR	ⅢB	31.2	1	31.2	1	L858R	No	No	No		No	No				No
301	M	79	never	0	osimertinib	SD	Recurrence	21.3	0	30.8	1	L858R	Yes	No	No		No	No				No	Yes	Yes	No	No	2
302	F	64	never	0	osimertinib	PR	Recurrence	8.7	0	22.6	0	L858R	Yes	No	No		No	No				No
303	F	55	never	1	osimertinib	PD	Recurrence	5.2	0	27.2	1	Exon19del	Yes	Yes	No		No	No				No
304	F	65	never	0	osimertinib	PR	Ⅳ	9.6	0	18.3	0	L858R	No	Yes	No		No	No				Yes	Yes	No	Yes	No	2
305	M	61	current	0	osimertinib	PR	Ⅳ	25.9	1	25.9	1	Exon19del	No	Yes	No		No	No				No
306	F	76	never	0	osimertinib	PR	Recurrence	11.7	0	11.7	0	L858R	No	No	No		No	No				No
307	F	61	never	3	osimertinib	PR	Ⅳ	5.8	0	8.5	0	Exon19del	Yes	No	No		No	Yes	No	Yes	No	Yes	Yes	No	Yes	No	≧3
308	M	46	current	1	osimertinib	PR	Ⅳ	7.4	0	9	0	Exon19del	No	Yes	Yes	multiple	No	Yes	No	No	No	Yes	Yes	No	Yes	Yes	≧3
309	F	75	never	0	osimertinib	CR	Recurrence	20.4	1	20.4	1	Exon19del	Yes	No	No		No	No				No
310	M	79	former	0	osimertinib	PR	Recurrence	12.6	0	21	1	L858R	Yes	No	No		No	No				No
311	M	51	never	0	osimertinib	SD	Recurrence	19.3	1	19.3	1	Exon19del	No	No	No		No	Yes	No	No	No	Yes	Yes	No	Yes	Yes	1
312	F	67	never	3	osimertinib	PR	Ⅳ	17	0	17	1	Exon19del	No	Yes	No		No	Yes	No	Yes	Yes	Yes	Yes	No	Yes	Yes	2
313	M	73		0	osimertinib	PR	Ⅳ	12.2	0	12.7	1	L858R	No	No	No		No	No				Yes	No	No	No	No	≧3
314	F	52	never	0	osimertinib	SD	Ⅳ	13	0	14.3	1	Exon19del	No	Yes	Yes	single	No	No				Yes	No	No	No	No	≧3
315	M	81	former	0	osimertinib	PR	ⅢA	5.6	0	14	1	Exon19del	No	No	No		No	No				No
316	F	74	never	0	osimertinib	PR	Recurrence	12.6	1	12.6	1	L858R	Yes	No	No		No	No				No
317	F	60	never	0	osimertinib	SD	Ⅳ	4.6	0	7.7	1	L858R	No	Yes	No		No	Yes	No	No	No	No
318	F	69	never	0	osimertinib	PR	Ⅳ	11.1	1	11.1	1	L858R	No	Yes	No		Yes	No				Yes	No	No	No	No	≧3
319	F	72	never	0	osimertinib	PR	Recurrence	19.9	0	28.1	0	L858R	Yes	No	No		No	Yes	No	No	No	Yes	No	No	No	No	1
320	F	62	never	0	osimertinib	SD	Ⅳ	21.4	1	21.4	1	Exon19del	No	No	No		No	Yes	No	Yes	No	No
321	M	67	never	1	osimertinib	PD	Ⅳ	2.5	0	10.1	0	Exon19del	Yes	No	Yes	multiple	Yes	Yes	No	No	No	No
322	F	82	never	2	osimertinib	PR	Ⅳ	14.6	0	18	0	L858R	Yes	No	Yes	multiple	Yes	Yes	No	No	No	Yes	Yes	Yes	No	Yes	≧3
323	F	71	former	0	osimertinib	PR	Ⅳ	21.9	1	21.9	1	Exon19del	Yes	No	No		No	No				No
324	M	73	former	0	osimertinib	PR	Ⅳ	8.3	1	8.3	1	L858R	No	No	No		No	Yes	No	No	No	Yes	Yes	No	Yes	No	2
325	F	84	never	2	osimertinib	PR	Ⅳ	17.1	0	19.2	0	L858R	No	No	No		No	Yes	No	No	No	Yes	Yes	No	Yes	No	≧3
326	F	87		1	osimertinib	PR	Ⅳ	10.5	0	23	1	L858R	No	Yes	No		No	Yes	No	No	No	No
327	F	72	never	0	osimertinib	PR	Ⅳ	29.9	1	29.9	1	Exon19del	No	No	No		No	No				No
328	M	66	never	0	osimertinib	SD	Ⅳ	7.5	1	7.5	1	L858R	No	No	No		No	No				Yes	Yes	No	Yes	Yes	1
329	F	67	never	1	osimertinib	SD	Ⅳ	4.8	1	4.8	1	Exon19del	Yes	Yes	No		No	No				Yes	No	No	No	No	2
330	M	74	current	0	osimertinib	PR	Ⅳ	17.2	0	24.9	1	L858R	No	Yes	No		No	Yes	No	No	No	Yes	No	No	No	No	2
331	F	64	never	1	osimertinib	PR	Ⅳ	11.9	1	11.9	1	Exon19del	No	Yes	No		No	No				Yes	Yes	Yes	No	No	2
332	F	88	never	0	osimertinib	SD	Recurrence	11.8	1	11.8	1	Exon19del	No	No	No		No	No				No
333	F	77	former	0	osimertinib	CR	Ⅳ	30.7	1	30.7	1	L858R	No	No	No		No	No				No
334	M	81	never	0	osimertinib	SD	Ⅳ	6.8	1	6.8	1	Exon19del	No	Yes	No		No	No				Yes	No	No	No	No	1
335	M	70	current	1	osimertinib	PR	Ⅳ	16.7	1	16.7	1	L858R	No	No	No		No	Yes	No	Yes	No	Yes	Yes	Yes	No	No	2
336	F	74	never	0	osimertinib	SD	Recurrence	7.3	1	7.3	1	L858R	Yes	No	No		No	No				No
337	M	60	former	0	osimertinib	PR	Ⅳ	7	0	28.7	1	L858R	No	No	No		No	Yes	No	No	No	No
338	F	84	never	3	osimertinib	not evaluated	Ⅳ	1.4	0	2.1	0	L858R	No	No	Yes	multiple	No	Yes	No	No	No	Yes	No	No	No	No	≧3
339	M	62	never	1	osimertinib	PR	Ⅳ	7.3	1	7.3	1	L858R	No	No	No		No	Yes	No	No	No	Yes	Yes	No	Yes	Yes	≧3
340	M	74	former	1	osimertinib	PR	Ⅳ	5.3	0	32.2	1	L858R	No	No	No		No	No				Yes	Yes	Yes	No	Yes	1
341	F	89	never	0	osimertinib	not evaluated	Ⅳ	1.1	1	32.6	1	Exon19del	No	No	No		No	Yes	No	No	No	No
342	F	92	never	1	osimertinib	PR	Ⅳ	15.1	0	17.7	0	L858R	Yes	No	No		No	No				Yes	No	No	No	No	2
343	F	69	never	1	osimertinib	PR	Ⅳ	31.1	1	31.1	1	Exon19del	No	No	No		No	Yes	No	No	No	Yes	Yes	Yes	No	No	≧3
344	M	64	never	0	osimertinib	PR	Ⅳ	30.3	1	30.3	1	Exon19del	Yes	No	No		No	Yes	No	No	No	Yes	No	No	No	No	1
345	M	88	former	2	osimertinib	PR	Ⅳ	13	0	13.3	0	L858R	Yes	No	No		No	No				No
346	M	66	former	1	osimertinib	PR	Ⅳ	8.3	0	9.4	0	L858R	Yes	Yes	No		No	Yes	No	No	No	No
347	F	79	former	0	osimertinib	PR	Recurrence	18	0	28.2	1	L858R	Yes	Yes	No		No	No				No
348	F	73	never	0	osimertinib	PD	Recurrence	7	0	26	1	Exon19del	No	No	No		No	Yes	Yes	No	No	No
349	M	73	former	0	osimertinib	SD	Ⅳ	12.2	0	27.1	1	L858R	No	Yes	No		No	No				No
350	M	74	former	0	osimertinib	SD	Recurrence	24.3	1	24.3	1	L858R	No	No	No		No	No				No
351	F	69	former	1	osimertinib	PR	Ⅳ	18.8	0	24.4	1	L858R	No	Yes	No		Yes	Yes	No	No	No	Yes	No	No	No	No	≧3
352	F	81	former	1	osimertinib	not evaluated	Recurrence	1.8	0	1.8	0	Exon19del	Yes	No	No		No	No				No
353	F	68	former	3	osimertinib	PR	Ⅳ	24.2	1	24.2	1	L858R	No	No	No		No	No				Yes	Yes	Yes	No	Yes	1
354	F	82	never	1	osimertinib	PR	Ⅳ	9.6	0	22.6	1	L858R	Yes	Yes	Yes	single	No	No				Yes	No	No	No	Yes	1
355	M	86	never	0	osimertinib	PR	Ⅳ	6.8	0	13.6	0	L858R	No	No	No		No	No				No
356	M	80		1	osimertinib	not evaluated	Recurrence	2.6	0	2.8	0	L858R	Yes	No	No		No	No				Yes	No	No	No	No	2
357	F	70	never	1	osimertinib	PR	Ⅳ	16.2	0	20.4	1	L858R	No	No	No		No	Yes	No	No	No	No
358	M	63	former	1	osimertinib	PR	Ⅳ	1.2	0	12.1	0	L858R	No	No	Yes	single	No	Yes	No	No	No	Yes	Yes	Yes	No	No	≧3
359	M	76	former	0	osimertinib	PD	Ⅳ	4	0	10.9	0	L858R	No	No	Yes	single	No	No				No
360	F	69	never	0	osimertinib	not evaluated	Recurrence	0.8	1	19.5	1	Exon19del	Yes	No	No		No	No				No
361	F	71	never	1	osimertinib	PR	Ⅳ	4.8	0	7.4	0	Exon19del	No	No	Yes	multiple	No	Yes	No	No	No	Yes	No	No	No	No	≧3
362	F	77	never	0	osimertinib	PR	Ⅳ	18.7	1	18.7	1	Exon19del	Yes	No	No		No	No				No
363	F	77	current	2	osimertinib	PR	Ⅳ	13.6	0	15.4	1	L858R	No	No	No		No	Yes	Yes	No	Yes	No
364	M	71	former	0	osimertinib	not evaluated	Ⅳ	0.6	1	2.9	0	L858R	Yes	No	No		No	No				No
365	F	79	never	1	osimertinib	PR	Ⅳ	18.3	1	18.3	1	L858R	Yes	No	No		No	No				No
366	M	78	former	0	osimertinib	PR	Recurrence	13.5	0	17.7	1	L858R	No	Yes	No		No	No				No
367	F	58	never	0	osimertinib	PR	Ⅳ	17.1	1	17.1	1	Exon19del	No	No	No		No	Yes	No	No	No	Yes	No	No	No	No	2
368	F	74	never	0	osimertinib	PR	Ⅳ	16.5	1	16.5	1	Exon19del	Yes	No	No		No	No				Yes	Yes	Yes	No	Yes	≧3
369	M	80	former	0	osimertinib	PR	ⅢB	8.5	0	16.2	1	L858R	No	No	No		No	No				No
370	F	82	never	3	osimertinib	not evaluated	Recurrence	2.2	1	8.8	0	Exon19del	Yes	Yes	No		No	No				No
371	M	63	former	1	osimertinib	not evaluated	Ⅳ	1.2	1	12.1	0	L858R	No	No	Yes	single	No	Yes	No	No	No	Yes	Yes	Yes	No	No	≧3
372	F	77	current	2	osimertinib	SD	Ⅳ	13.6	0	15.4	1	L858R	No	No	No		No	Yes	Yes	No	Yes	No
373	M	67	never	0	osimertinib	PR	Ⅳ	12.9	0	13.5	1	L858R	No	Yes	No		No	No				No
374	M	71	former	0	osimertinib	PR	Ⅳ	13.1	1	13.1	1	Exon19del	No	No	No		No	No				Yes	No	No	No	No	≧3
375	M	82	former	1	osimertinib	PR	Recurrence	4.6	0	12.3	1	Exon19del	No	No	Yes	single	No	No				Yes	No	No	No	No	1
376	M	56	current	0	osimertinib	PR	Ⅳ	10.2	1	10.2	1	Exon19del	Yes	No	No		No	No				No
377	F	81	never	0	osimertinib	not evaluated	Ⅳ	2.1	1	9.7	1	L858R	No	Yes	No		No	No				No
378	M	84	never	0	osimertinib	PR	Ⅳ	7.9	0	7.9	1	L858R	Yes	No	No		No	No				No
379	F	72	never	0	osimertinib	PR	Ⅳ	8.5	1	8.5	1	Exon19del	No	Yes	No		No	No				No
380	F	66	current	0	osimertinib	not evaluated	Ⅳ	1.9	1	27	1	L858R	Yes	No	No		No	No				No
381	F	79	never	0	osimertinib	PR	ⅢA	6.1	1	6.1	1	L858R	No	No	No		No	No				No
382	M	79	former	0	osimertinib	PR	ⅢA	6.8	1	6.8	1	Exon19del	No	No	No		No	No				No
383	F	77	former	0	osimertinib	PR	Recurrence	4.8	1	4.8	1	Exon19del	Yes	No	No		No	No				No
384	F	60	never	1	osimertinib	CR	Recurrence	28.9	1	28.9	1	Exon19del	Yes	No	No		No	No				No
385	F	66	never	1	osimertinib	SD	Recurrence	14.2	0	15.6	0	L858R	No	Yes	Yes	single	No	No				Yes	Yes	Yes	No	Yes	≧3
386	M	74	former	0	osimertinib	PR	Recurrence	15.1	0	15.8	1	Exon19del	No	No	No		No	No				No
387	F	72	former	1	osimertinib	PR	Ⅳ	9.3	0	15.3	1	Exon19del	Yes	Yes	No		No	No				Yes	Yes	Yes	No	No	≧3
388	F	72	current	1	osimertinib	PR	Recurrence	14.2	1	14.2	1	L858R	No	No	No		No	Yes	No	Yes	No	No
